# Supplementary material for: Bidens meyeri (Asteraceae, Coreopsideae): a new critically endangered species from Rapa, Austral Islands
Source: PhytoKeys. 2014 Oct 13;(42):39–47. doi: 10.3897/phytokeys.42.8408 (PMC4225073; doi:10.3897/phytokeys.42.8408)
Supplement: XML Treatment for Bidens meyeri [file phytokeys.42.8408-treatment1.xml]

<!DOCTYPE tp:taxon-treatment
  PUBLIC "-//TaxonX//DTD Taxonomic Treatment Publishing DTD v0 20100105//EN" "tax-treatment-NSO.dtd">
<tp:taxon-treatment xmlns:tp="http://www.plazi.org/taxpub"><tp:treatment-meta><kwd-group><label>Taxon classification</label><kwd><named-content content-type="kingdom">Plantae</named-content></kwd><kwd><named-content content-type="order">Asterales</named-content></kwd><kwd><named-content content-type="family">Asteraceae</named-content></kwd></kwd-group><mixed-citation publication-type="journal"><person-group><name><surname>Funk</surname><given-names>Vicki A.</given-names></name><name><surname>Wood</surname><given-names>Kenneth R.</given-names></name></person-group><article-title><italic><tp:taxon-name><tp:taxon-name-part taxon-name-part-type="genus">Bidens</tp:taxon-name-part> <tp:taxon-name-part taxon-name-part-type="species">meyeri</tp:taxon-name-part></tp:taxon-name></italic> (<tp:taxon-name><tp:taxon-name-part taxon-name-part-type="family">Asteraceae</tp:taxon-name-part></tp:taxon-name>, Coreopsideae): a new critically endangered species from Rapa, Austral Islands</article-title><source>PhytoKeys</source><day>13</day><month>10</month><year>2014</year><volume>2014</volume><issue>42</issue><fpage>39</fpage><lpage>47</lpage><pub-id pub-id-type="doi">10.3897/phytokeys.42.8408</pub-id></mixed-citation></tp:treatment-meta><tp:nomenclature><tp:taxon-name>
                        <tp:taxon-name-part taxon-name-part-type="genus">Bidens</tp:taxon-name-part>
                        <tp:taxon-name-part taxon-name-part-type="species">meyeri</tp:taxon-name-part>
                        <object-id xmlns:xlink="http://www.w3.org/1999/xlink" content-type="ipni" xlink:type="simple">urn:lsid:ipni.org:names:77142603-1</object-id>
                    </tp:taxon-name><tp:taxon-authority>V.A. Funk &amp; K.R. Wood</tp:taxon-authority><tp:taxon-status xmlns:xlink="http://www.w3.org/1999/xlink" xlink:type="simple">sp. nov.</tp:taxon-status><xref ref-type="fig" rid="F2">Fig. 2A–C</xref></tp:nomenclature><tp:treatment-sec sec-type="Type"><title>Type.</title><p>Austral Islands. Rapa, cliffs above Maitua, rappel below Maungaoa, 3 Apr 2002, <italic>K.R. Wood &amp; Heimoana Faraire 9515</italic> (holotype: PTBG-067702!); <named-content xmlns:xlink="http://www.w3.org/1999/xlink" content-type="dwc:verbatimCoordinates" xlink:type="simple">27°37'30"S; 144°20'20"W</named-content>.</p></tp:treatment-sec><tp:treatment-sec sec-type="Description"><title>Description.</title><p><bold><italic>Sub-shrub</italic></bold> with 3–4 branches growing on cliff faces, ca. 25 cm tall, small side branches ca. 8 cm tall; <italic>stems</italic> brown, glabrous, lower portion smooth, upper portion striated, ca. 1 mm wide (when dry), glabrous, older nodes with the remains of leaf bases. <bold><italic>Leaves</italic></bold> opposite, simple, somewhat fleshy, glabrous, without true petioles but looking petiolate because of narrowed blade bases, 2.1–2.3 cm long; <italic>broad part of leaf</italic> ovate, glossy green above, dull green below, 1.1–1.5 cm long × 1.0–1.2 cm wide; <italic>margins</italic> of broad part of leaf dentate with teeth curved toward apex and with mucronate tips, 6–9 teeth per side; <italic>apex</italic> mucronate or apiculate; <italic>venation</italic> pinnate usually with one lateral vein for each tooth; <italic>narrow portion of leaf</italic> ca. 1 cm long decurrent with leaf bases wrapping around stem and nearly touching one another. <bold><italic>Heads</italic></bold> solitary, ~ 1 cm in diameter (excluding rays), peduncle 3 cm long, glabrous with prominent ribs (when dried); <italic>involucral bracts</italic> in 2–3 rows, outer two rows bright green, purple tipped in some, slightly fleshy, glabrous with 3 prominent veins (when dried), arched outward, ca. 5 mm × 1.3 mm (at the broadest point near the apex), apex rounded with a small acute tip; innermost row (may also be outer row of receptacular bracts) lanceolate, brownish with lighter hyaline margins, glabrous, 5.5 mm × 1.1 mm (at widest point near the base). <bold><italic>Ray flowers</italic></bold> yellow with many veins, 8–9 per head, sterile, ca. 9 mm long (including 2 mm tube) × 1.5–2.0 mm wide; <italic>disk flowers</italic> ca. 30–40, perfect; <italic>corollas</italic> yellow, glabrous; <italic>anther</italic> thecae dark, pollen yellow; <italic>style</italic> branches yellow. <bold><italic>Pappus</italic></bold> of 2 very short irregular awns with scattered hairs but without barbs. <bold><italic>Achenes</italic></bold> immature but apparently dark colored and glabrous, at least near the apex.</p></tp:treatment-sec><tp:treatment-sec sec-type="Additional collection"><title>Additional collection.</title><p>Austral Islands: Rapa, Tevaitau on cliff, only two plants seen, 272 m, on bare rock, 16 Dec 2002, <italic>J.-Y. Meyer 2315</italic> (Specimen hopefully at P). Fig. <xref ref-type="fig" rid="F1">1</xref>.</p></tp:treatment-sec><tp:treatment-sec sec-type="Distribution and ecology"><title>Distribution and ecology.</title><p>The type of <!--PageBreak--><!--PageBreak--><italic><tp:taxon-name><tp:taxon-name-part taxon-name-part-type="genus">Bidens</tp:taxon-name-part> <tp:taxon-name-part taxon-name-part-type="species">meyeri</tp:taxon-name-part></tp:taxon-name></italic> was discovered during a rappel utilizing ropes and climbing-saddle around the windswept mesic cliffs above Maitua, Rapa, French Polynesia. The holotype location is the only population of any size; the second collecting site had only two individuals. The type locality can be described as a windswept mesic cliff habitat with small ledges and pockets of granular soil, bordered by steep slopes interspersed with herbs and low-statured native forest and shrubland. The aspect is northeast with a 70% open canopy for exposure to sun. Associated tree species include <italic><tp:taxon-name><tp:taxon-name-part taxon-name-part-type="genus">Oparanthus</tp:taxon-name-part> <tp:taxon-name-part taxon-name-part-type="species">coriaceus</tp:taxon-name-part></tp:taxon-name></italic> (F. Br.) Sherff, <italic><tp:taxon-name><tp:taxon-name-part taxon-name-part-type="genus">Oparanthus</tp:taxon-name-part> <tp:taxon-name-part taxon-name-part-type="species">rapensis</tp:taxon-name-part></tp:taxon-name></italic> (F. Br.) Sherff, <italic><tp:taxon-name><tp:taxon-name-part taxon-name-part-type="genus">Corokia</tp:taxon-name-part> <tp:taxon-name-part taxon-name-part-type="species">collenettei</tp:taxon-name-part></tp:taxon-name></italic> Riley, <italic><tp:taxon-name><tp:taxon-name-part taxon-name-part-type="genus">Fitchia</tp:taxon-name-part> <tp:taxon-name-part taxon-name-part-type="species">rapense</tp:taxon-name-part></tp:taxon-name></italic> F. Br., <tp:taxon-name><tp:taxon-name-part taxon-name-part-type="genus">Metrosideros</tp:taxon-name-part> <tp:taxon-name-part taxon-name-part-type="species">collina</tp:taxon-name-part> <tp:taxon-name-part taxon-name-part-type="basionym-authority">(J. R. Forst. &amp; G. Forst.) A. Gray</tp:taxon-name-part> <tp:taxon-name-part taxon-name-part-type="infraspecific-rank">var.</tp:taxon-name-part> <tp:taxon-name-part taxon-name-part-type="variety">villosa</tp:taxon-name-part></tp:taxon-name> (L.) A. Gray, <italic><tp:taxon-name><tp:taxon-name-part taxon-name-part-type="genus">Apetahia</tp:taxon-name-part> <tp:taxon-name-part taxon-name-part-type="species">margaretae</tp:taxon-name-part></tp:taxon-name></italic> (F. Br.) Wimmer, and <italic><tp:taxon-name><tp:taxon-name-part taxon-name-part-type="genus">Sophora</tp:taxon-name-part> <tp:taxon-name-part taxon-name-part-type="species">rapaensis</tp:taxon-name-part></tp:taxon-name></italic> H. St. John. Shrubs, vines, and herbs include <italic><tp:taxon-name><tp:taxon-name-part taxon-name-part-type="genus">Plantago</tp:taxon-name-part> <tp:taxon-name-part taxon-name-part-type="species">rupicola</tp:taxon-name-part></tp:taxon-name></italic> Pilg., <italic><tp:taxon-name><tp:taxon-name-part taxon-name-part-type="genus">Dianella</tp:taxon-name-part> <tp:taxon-name-part taxon-name-part-type="species">intermedia</tp:taxon-name-part></tp:taxon-name></italic> Endl. var. <italic>punctata</italic> F. Br., <italic><tp:taxon-name><tp:taxon-name-part taxon-name-part-type="genus">Veronica</tp:taxon-name-part> <tp:taxon-name-part taxon-name-part-type="species">rapensis</tp:taxon-name-part></tp:taxon-name></italic> F. Br., <italic><tp:taxon-name><tp:taxon-name-part taxon-name-part-type="genus">Kadua</tp:taxon-name-part> <tp:taxon-name-part taxon-name-part-type="species">rapensis</tp:taxon-name-part></tp:taxon-name></italic> F. Br., <italic><tp:taxon-name><tp:taxon-name-part taxon-name-part-type="genus">Alyxia</tp:taxon-name-part> <tp:taxon-name-part taxon-name-part-type="species">stellata</tp:taxon-name-part></tp:taxon-name></italic> (J.R. Forst. &amp; G. Forst.) Roem. &amp; Schult., <italic><tp:taxon-name><tp:taxon-name-part taxon-name-part-type="genus">Dichelachne</tp:taxon-name-part> <tp:taxon-name-part taxon-name-part-type="species">crinita</tp:taxon-name-part></tp:taxon-name></italic> (L. f.) Hook. f., and some <italic><tp:taxon-name><tp:taxon-name-part taxon-name-part-type="genus">Freycinetia</tp:taxon-name-part> <tp:taxon-name-part taxon-name-part-type="species">arborea</tp:taxon-name-part></tp:taxon-name></italic> Gaudich. Associated ferns include <italic><tp:taxon-name><tp:taxon-name-part taxon-name-part-type="genus">Blechnum</tp:taxon-name-part> <tp:taxon-name-part taxon-name-part-type="species">attenuatum</tp:taxon-name-part></tp:taxon-name></italic> (Sw.) Mett., <tp:taxon-name><tp:taxon-name-part taxon-name-part-type="genus">Blechnum</tp:taxon-name-part> <tp:taxon-name-part taxon-name-part-type="species">vulcanicum</tp:taxon-name-part> <tp:taxon-name-part taxon-name-part-type="basionym-authority">(Blume) Kuhn</tp:taxon-name-part> <tp:taxon-name-part taxon-name-part-type="infraspecific-rank">var.</tp:taxon-name-part> <tp:taxon-name-part taxon-name-part-type="variety">rapense</tp:taxon-name-part></tp:taxon-name> E.D. Br., <italic><tp:taxon-name><tp:taxon-name-part taxon-name-part-type="genus">Sphaeropteris</tp:taxon-name-part> <tp:taxon-name-part taxon-name-part-type="species">medullaris</tp:taxon-name-part></tp:taxon-name></italic> (G. Forst.) Bernh., <italic><tp:taxon-name><tp:taxon-name-part taxon-name-part-type="genus">Alsophila</tp:taxon-name-part> <tp:taxon-name-part taxon-name-part-type="species">stokesii</tp:taxon-name-part></tp:taxon-name></italic> (E.D. Br.) R.M. Tryon, <italic><tp:taxon-name><tp:taxon-name-part taxon-name-part-type="genus">Polystichum</tp:taxon-name-part> <tp:taxon-name-part taxon-name-part-type="species">rapense</tp:taxon-name-part></tp:taxon-name></italic> E.D. Br., <italic><tp:taxon-name><tp:taxon-name-part taxon-name-part-type="genus">Belvisia</tp:taxon-name-part> <tp:taxon-name-part taxon-name-part-type="species">dura</tp:taxon-name-part></tp:taxon-name></italic> (Copel.) Copel., <italic><tp:taxon-name><tp:taxon-name-part taxon-name-part-type="genus">Thelypteris</tp:taxon-name-part> <tp:taxon-name-part taxon-name-part-type="species">margaretae</tp:taxon-name-part></tp:taxon-name></italic> (E.D. Br.) Ching, <italic><tp:taxon-name><tp:taxon-name-part taxon-name-part-type="genus">Davallia</tp:taxon-name-part> <tp:taxon-name-part taxon-name-part-type="species">solida</tp:taxon-name-part></tp:taxon-name></italic> (G. Forst.) Sw., <italic><tp:taxon-name><tp:taxon-name-part taxon-name-part-type="genus">Selaginella</tp:taxon-name-part> <tp:taxon-name-part taxon-name-part-type="species">arbuscula</tp:taxon-name-part></tp:taxon-name></italic> (Kaulf.) Spring, <italic><tp:taxon-name><tp:taxon-name-part taxon-name-part-type="genus">Nephrolepis</tp:taxon-name-part> <tp:taxon-name-part taxon-name-part-type="species">exaltata</tp:taxon-name-part></tp:taxon-name></italic> (L.) Schott, and <italic><tp:taxon-name><tp:taxon-name-part taxon-name-part-type="genus">Pteris</tp:taxon-name-part> <tp:taxon-name-part taxon-name-part-type="species">comans</tp:taxon-name-part></tp:taxon-name></italic> G. Forst (<xref ref-type="bibr" rid="B18">Wood 2002</xref>, pers. com.). <italic><tp:taxon-name><tp:taxon-name-part taxon-name-part-type="genus">Meyer</tp:taxon-name-part></tp:taxon-name></italic> 2315 was collected at a site with <italic><tp:taxon-name><tp:taxon-name-part taxon-name-part-type="genus">Pyrrosia</tp:taxon-name-part> <tp:taxon-name-part taxon-name-part-type="species">serpens</tp:taxon-name-part></tp:taxon-name></italic> (G. Forst.) Ching, <italic><tp:taxon-name><tp:taxon-name-part taxon-name-part-type="genus">Peperomia</tp:taxon-name-part></tp:taxon-name></italic> sp., <italic><tp:taxon-name><tp:taxon-name-part taxon-name-part-type="genus">Verbena</tp:taxon-name-part> <tp:taxon-name-part taxon-name-part-type="species">litoralis</tp:taxon-name-part></tp:taxon-name></italic> Kunth, <italic><tp:taxon-name><tp:taxon-name-part taxon-name-part-type="genus">Commelina</tp:taxon-name-part> <tp:taxon-name-part taxon-name-part-type="species">diffusa</tp:taxon-name-part></tp:taxon-name></italic> Burm. f, <italic><tp:taxon-name><tp:taxon-name-part taxon-name-part-type="genus">Davallia</tp:taxon-name-part> <tp:taxon-name-part taxon-name-part-type="species">solida</tp:taxon-name-part></tp:taxon-name></italic> (G. Forst.) Sw. and <italic><tp:taxon-name><tp:taxon-name-part taxon-name-part-type="genus">Psilotum</tp:taxon-name-part> <tp:taxon-name-part taxon-name-part-type="species">nudum</tp:taxon-name-part></tp:taxon-name></italic> (L.) P. Beauv (pers. com.).</p></tp:treatment-sec><tp:treatment-sec sec-type="Etymology"><title>Etymology.</title><p>The new species is named in honor of Dr. Jean-Yves Meyer, friend and conservation biologist at the Délégation à la Recherche, Polynésie Française, in recognition of his research of this species and his efforts in exploring and conserving the unique biota of Rapa (e.g., <xref ref-type="bibr" rid="B11">Meyer 2011</xref>).</p></tp:treatment-sec><tp:treatment-sec><!--Section generated to contain objects referenced in tp:taxon-treatment.--><fig id="F2" position="float" orientation="portrait"><label>Figure 2.</label><caption><p>Photos of <italic><tp:taxon-name><tp:taxon-name-part taxon-name-part-type="genus">Bidens</tp:taxon-name-part></tp:taxon-name></italic> type specimens: <bold>A–C</bold> <italic><tp:taxon-name><tp:taxon-name-part taxon-name-part-type="genus">Bidens</tp:taxon-name-part> <tp:taxon-name-part taxon-name-part-type="species">meyeri</tp:taxon-name-part></tp:taxon-name></italic> holotype (PTBG): <bold>A–B</bold> Specimen before mounting <bold>A</bold> Side with the involucral bracts and (mostly) upper surface of the leaves showing <bold>B</bold> Side with the flowers and (mostly) the undersurface of leaves showing <bold>C</bold> Holotype of <italic><tp:taxon-name><tp:taxon-name-part taxon-name-part-type="genus">Bidens</tp:taxon-name-part> <tp:taxon-name-part taxon-name-part-type="species">meyeri</tp:taxon-name-part></tp:taxon-name></italic>, housed at PTBG <bold>D</bold> Holotype of <italic><tp:taxon-name><tp:taxon-name-part taxon-name-part-type="genus">Bidens</tp:taxon-name-part> <tp:taxon-name-part taxon-name-part-type="species">saint-johniana</tp:taxon-name-part></tp:taxon-name></italic>, housed at BISH. [Photo credits: A–C by Jesse Adams, PTBG; D sent by BISH].</p></caption><graphic xmlns:xlink="http://www.w3.org/1999/xlink" xlink:href="phytokeys-042-039-g002.jpg" position="float" orientation="portrait" xlink:type="simple" id="oo_32601.jpg"/></fig><fig id="F1" position="float" orientation="portrait"><label>Figure 1.</label><caption><p>Photos of <italic><tp:taxon-name><tp:taxon-name-part taxon-name-part-type="genus">Bidens</tp:taxon-name-part> <tp:taxon-name-part taxon-name-part-type="species">meyeri</tp:taxon-name-part></tp:taxon-name></italic>: <bold>A</bold> Close up of a flowering plant, note the gloved finger holding the plant <bold>B</bold> J-Y Meyer climbing with <italic><tp:taxon-name><tp:taxon-name-part taxon-name-part-type="genus">Bidens</tp:taxon-name-part></tp:taxon-name></italic> in his teeth, note yellow flowering plant on the cliff face just above his left hand. [Photo credits: <bold>A</bold> by J-Y Meyer; <bold>B</bold> by R Englund; both taken 16 Dec 2002].</p></caption><graphic xmlns:xlink="http://www.w3.org/1999/xlink" xlink:href="phytokeys-042-039-g001.jpg" position="float" orientation="portrait" xlink:type="simple" id="oo_32600.jpg"/></fig></tp:treatment-sec><ref-list><ref id="B18"><mixed-citation xmlns:xlink="http://www.w3.org/1999/xlink" xlink:type="simple"><person-group><name name-style="western"><surname>Wood</surname><given-names>KR</given-names></name></person-group> (<year>2002</year>) <article-title>Further Notes on Rapa, Austral Islands, French Polynesia.</article-title><source>Garden Chronicles, National Tropical Botanical Garden, Kalaheo, Hawai`i,</source><volume>3</volume>(<issue>2</issue>): <fpage>13</fpage>–<lpage>15</lpage>.</mixed-citation></ref><ref id="B11"><mixed-citation xmlns:xlink="http://www.w3.org/1999/xlink" xlink:type="simple"><person-group><name name-style="western"><surname>Meyer</surname><given-names>J-Y</given-names></name></person-group> (<year>2011</year>) <source>Rapa, îles Australes: guide de la flore indigène et endémique.</source><publisher-name>Direction de l’Environnement, Délégation à la Recherche: STPmultipress</publisher-name>, <publisher-loc>Papeete</publisher-loc>.</mixed-citation></ref></ref-list></tp:taxon-treatment>
